# Supplementary material for: Structure of MHC class I-like MILL2 reveals heparan-sulfate binding and interdomain flexibility
Source: Nat Commun. 2018 Oct 18;9:4330. doi: 10.1038/s41467-018-06797-8 (PMC6193965; doi:10.1038/s41467-018-06797-8)
Supplement: Supplementary file 4 — Supplementary Data 1 [file 41467_2018_6797_MOESM4_ESM.xlsx]

## Sheet: MILL2
	Supplementary Data 1 : Interchain contacts between heavy chains and β2m
		Contacts between MILL2 and β2m				Contacts between H-2Db and β2m (PDB ID: 1CE6)
	MILL2	β2m	Distance (Å)		H-2Db	β2m	Distance (Å)
	(van der Waals)				(van der Waals)
	Asn12 Cα	Phe56 Cζ	3.88		Phe8 Cα	Phe56 Cζ	3.95
	Asn12 Cβ	Phe56 Cε2	3.76		Phe8 Cβ	Phe56 Cε2	3.72
	Asn12 Cβ	Phe56 Cζ	3.59		Phe8 Cβ	Phe56 Cζ	3.63
	Asn12 Cγ	Phe56 Cε1	3.81		Phe8 Cγ	Phe56 Cζ	3.96
	Asn12 Cγ	Phe56 Cζ	3.68		Phe8 Cδ1	Phe56 O	3.88
	Asn12 Nδ2	Phe56 Cδ1	3.99		Phe8 Cδ1	Phe56 Cζ	3.35
	Asn12 Nδ2	Phe56 Cε1	3.83		Phe8 Cδ1	Phe56 CD1	3.47
	Asn12 Nδ2	Phe56 Cζ	3.97		Phe8 Cδ1	Phe56 Cε1	2.99
	Val13 N	Phe56 Cζ	3.88		Phe8 Cε1	Phe56 O	3.74
	Val13 O	Phe56 Cε2	3.84		Phe8 Cε1	Phe56 Cδ1	3.93
	Val13 O	Phe56 Cζ	3.77		Phe8 Cε1	Phe56 Cε1	3.67
	Arg14 Cδ	Phe62 Cε1	3.36		Glu9 O	Phe56 Cε2	3.81
	Arg14 Cδ	Phe62 Cζ	3.75		Glu9 O	Phe56 Cζ	3.92
	Arg14 Nε	Phe62 Cε1	3.41		Thr10 Cγ2	Phe62 Cε1	3.82
	Arg14 NH2	Met54 Cβ	3.91		Thr10 Cγ2	Phe62 Cζ	3.73
	Leu27 Cδ1	Met54 O	3.71		Thr10 Oγ1	Phe62 Cε1	3.88
	Leu29 Cδ2	Ser55 Cα	3.95		Thr10 Oγ1	Phe56 Cδ2	3.42
	Leu29 Cδ2	Ser55 Cβ	3.58		Thr10 Oγ1	Phe56 Cε2	3.04
	Leu29 Cδ2	Ser55 Oγ	3.43		Val12 Cγ2	Ser33 Oγ	3.90
	Tyr31 Cε2	Ser55 Oγ	3.93		Tyr27 OH	Ser55 Cβ	2.96
	Tyr31 Cζ	Ser55 Oγ	3.61		Glu32 Oε2	Asp53 Oδ2	3.69 *
	Tyr31 OH	Ser55 Cβ	3.14		Arg35 Nε	Asp53 Cγ	3.82
	Lys39 Cδ	Asp53 Oδ2	3.08		Arg35 Nε	Asp53 Cβ	3.50
	Lys39 Cδ	Asp53 Cγ	3.30		Arg35 Cζ	Asp53 Cγ	3.71
	Lys39 Cδ	Asp53 Oδ1	3.25		Arg35 Cζ	Asp53 Oδ2	3.93
	Lys39 Cε	Asp53 Oδ2	3.47		Arg35 Cζ	Asp53 Cβ	2.90
	Lys39 Cε	Asp53 Oδ1	3.75		Arg35 Cζ	Leu54 O	3.48
	Lys39 Cε	Asp53 Cγ	3.93		Arg35 NH1	Asp53 Cα	3.95
	Lys39 Nζ	Asp53 Cγ	3.46		Arg35 NH1	Asp53 C	3.62
	Trp53 Cη2	Asp53 Oδ1	3.79		Arg35 NH1	Asp53 Cβ	3.01
	Thr96 Cγ2	Phe62 Cζ	3.85		Arg35 NH1	Leu54 N	3.58 *
	Thr96 Oγ1	His31 Cε1	3.82		Arg35 NH1	Leu54 C	3.82
	Thr96 Oγ1	Pro33 Cδ	3.74		Arg35 NH2	Asp53 Cγ	3.86
	Gln98 C	Trp60 Cζ3	3.98		Arg35 NH2	Asp53 Cβ	3.07
	Gln98 Cβ	Trp60 Cε3	3.64		Arg35 NH2	Leu54 N	3.87 *
	Gln98 Cβ	Trp60 Cζ3	3.73		Arg48 Cζ	Asp53 Oδ2	3.91
	Gln98 Cδ	Trp60 O	3.76		Arg48 NH2	Asp53 Cγ	3.93
	Gln98 Cδ	Trp60 Cε3	4.00		Gln96 C	Trp60 Cζ3	3.74
	Gln98 Cδ	Phe62 Cζ	3.58		Gln96 O	Trp60 Cζ3	3.79
	Gln98 Nε2	Trp60 Cα	3.94		Gln96 Cβ	Phe56 Cε2	3.94
	Gln98 Nε2	Trp60 C	3.88		Gln96 Cβ	Phe56 Cζ	3.71
	Gln98 Nε2	Trp60 Cε3	3.86		Gln96 Cβ	Trp60 Cε3	3.53
	Gln98 Nε2	Phe56 Cβ	3.54		Gln96 Cβ	Trp60 Cζ3	3.65
	Gln98 Nε2	Phe62 Cε1	3.68		Gln96 Cγ	Phe56 Cε2	3.85
	Gln98 Nε2	Phe62 Cζ	3.54		Gln96 Cδ	Phe62 Cζ	3.64
	Gln98 Nε2	Phe56 Cγ	3.11		Gln96 Cδ	His31 Nε2	3.80
	Gln98 Nε2	Phe56 Cδ1	3.35		Gln96 Cδ	Trp60 O	3.65
	Gln98 Nε2	Phe56 Cδ2	3.35		Gln96 Cδ	Trp60 Cε3	3.95
	Gln98 Nε2	Phe56 Cε1	3.81		Gln96 Nε2	Phe56 Cβ	3.55
	Gln98 Nε2	Phe56 Cε2	3.81		Gln96 Nε2	Phe62 Cε1	3.22
	Gln98 Oε1	Trp60 Cβ	3.79		Gln96 Nε2	Phe62 Cζ	3.22
	Gln98 Oε1	Phe62 Cζ	3.67		Gln96 Nε2	Trp60 C	3.82
	Ala99 O	Phe56 Cζ	3.46		Gln96 Nε2	Phe56 Cγ	3.04
	Thr100 N	Trp60 Cζ3	3.95		Gln96 Nε2	Phe56 Cδ2	2.94
	Thr100 N	Trp60 Cη2	3.95		Gln96 Nε2	Phe56 Cε2	3.30
	Thr100 Cγ2	Trp60 Cη2	3.88		Gln96 Nε2	Phe56 Cζ	3.72
	His116 C	Trp60 Cη2	3.80		Gln96 Nε2	Phe56 Cδ1	3.48
	His116 O	Trp60 Cη2	3.58		Gln96 Nε2	Phe56 Cε1	3.80
	His116 Cβ	Trp60 Cζ2	3.92		Gln96 Oε1	His31 Cδ2	3.89
	His116 Cβ	Trp60 Cη2	3.94		Gln96 Oε1	His31 Cε1	3.89
	His116 Cδ2	Lys58 Nζ	3.57		Gln96 Oε1	Trp60 Cβ	3.55
	His116 Nε2	Lys58 Nζ	3.51*		Gln96 Oε1	Trp60 Cε3	3.98
	Leu117 Cα	Trp60 Cη2	3.98		Gln97 N	Trp60 Cζ3	3.80
	Leu117 C	Trp60 Cζ2	3.52		Gln97 Cα	Trp60 Cζ3	3.96
	Leu117 C	Trp60 Cη2	3.56		Gln97 C	Trp60 Cζ3	4.00
	Leu117 O	Trp60 Cζ2	3.47		Gln97 O	Phe56 Cζ	3.70
	Leu117 O	Trp60 Cη2	3.94		Met98 Cγ	Phe56 Cε1	3.52
	Gly118 N	Trp60 Cζ2	3.60		Met98 Cγ	Trp60 Cζ3	3.47
	Gly118 N	Trp60 Cζ3	3.91		Met98 Cγ	Trp60 Cη2	3.67
	Gly118 N	Trp60 Cη2	3.48		Met98 Sδ	Trp60 Cζ3	3.89
	Gly118 Cα	Trp60 Cδ2	3.98		Met98 Sδ	Trp60 Cη2	3.85
	Gly118 Cα	Trp60 Cε2	3.72		Gln115 C	Trp60 Cη2	3.82
	Gly118 Cα	Trp60 Cζ2	3.71		Gln115 O	Trp60 Cη2	3.23
	Gly118 Cα	Trp60 Cη2	3.93		Phe116 C	Trp60 Cζ2	3.90
	Asp120 Cα	His31 Cε1	3.79		Phe116 C	Trp60 Cη2	3.83
	Asp120 Cα	His31 Nε2	3.87		Phe116 O	Trp60 Cζ2	3.76
	Asp120 C	His31 Cε1	3.38		Ala117 Cβ	Trp60 Cγ	3.82
	Asp120 C	His31 Nε2	3.42		Ala117 Cβ	Trp60 Cδ1	3.99
	Asp120 O	His31 Cε1	3.71		Ala117 Cβ	Trp60 Cδ2	3.32
	Gly121 N	His31 Nδ1	4.00		Ala117 Cβ	Trp60 Cε2	3.25
	Gly121 N	His31 Cε1	3.42		Ala117 Cβ	Trp60 Cε3	3.68
	Gly121 N	His31 Nε2	3.88*		Ala117 Cβ	Trp60 Cζ2	3.57
	Gly121 Cα	His31 Nδ1	3.88		Ala117 Cβ	Trp60 Cζ3	3.93
	Gly121 Cα	His31 Cε1	3.77		Ala117 Cβ	Trp60 Cη2	3.88
	Gly121 Cα	Lys3 Nζ	3.76		Ala117 Cβ	Trp60 Nε1	3.68
	Gly121 C	Lys3 Nζ	3.76		Glu119 C	Ile1 Cγ2	3.78
	Gly121 O	Lys3 Cε	3.77		Glu119 C	His31 Cε1	3.76
	Gly121 O	Trp60 Cβ	3.89		Glu119 O	Ile1 Cβ	3.27
	Gly121 O	Trp60 Cδ1	3.90		Glu119 O	Ile1 Cγ2	2.85
	Gln122 C	Trp60 Cδ1	3.82		Glu119 O	Ile1 Cα	3.75
	Gln122 C	Trp60 Nε1	3.86		Glu119 Cβ	Ile1 N	3.94
	Asn123 N	Trp60 Cδ1	3.85		Gly120 N	His31 Cε1	3.21
	Asn123 N	Trp60 Nε1	3.63 *		Gly120 N	His31 Nε2	3.37 *
	Asn123 Cα	Trp60 Nε1	3.69		Gly120 Cα	Ile1 Cγ2	3.64
	Asn123 Cγ	Trp60 Nε1	3.87		Gly120 Cα	His31 Nδ1	3.97
	Asn123 Oδ1	Trp60 Cδ1	3.54		Gly120 Cα	His31 Cδ2	3.61
	Asn123 Oδ1	Trp60 Cε2	3.87		Gly120 Cα	His31 Cε1	3.34
	Met188 Sδ	Pro14 Cγ	3.95		Gly120 Cα	His31 Nε2	3.06
	Arg206 Cζ	Ser11 Oγ	3.77		Gly120 C	Ile1 Cγ2	3.99
	Arg206 NH1	Pro15 Cδ	3.92		Arg121 Nε	Ile1 Cβ	3.71
	Arg206 NH2	Tyr10 Cβ	3.99		Arg121 Nε	Ile1 Cγ1	3.98
	Arg206 NH2	Ser11 N	3.75 *		Arg121 Cζ	Ile1 Cγ1	3.82
	Arg206 NH2	Ser11 C	3.82		Arg121 Cζ	Ile1 Cδ1	3.95
	Phe208 Cδ1	Pro14 Cγ	3.89		Arg121 NH	Ile1 Cγ1	3.56
	Phe208 Cδ2	Arg12 O	3.47		Arg121 NH	Ile1 Cδ1	3.96
	Phe208 Cδ2	Pro14 Cδ	3.88		Asp122 Cγ	Trp60 Nε1	3.96
	Phe208 Cε1	Pro14 Cδ	3.67		Asp122 Oδ1	Trp60 Cδ1	3.51
	Phe208 Cε2	Arg12 O	3.59		Asp122 Oδ1	Trp60 Cε2	3.81
	Phe208 Cε2	Pro14 N	3.75		Thr190 Cβ	Met99 O	3.65
	Phe208 Cε2	Pro14 Cδ	3.76		Thr190 Cγ2	Met99 O	3.71
	Phe208 Cε2	His13 C	3.79		His192 Cε1	Asp98 O	3.07
	Phe208 Cζ	Pro14 N	3.79		His192 Cε1	Met99 O	3.74
	Phe208 Cζ	Pro14 Cγ	3.86		His192 Nε2	Asp98 C	3.92
	Phe208 Cζ	Pro14 Cδ	3.86		Arg202 Cδ	Met99 O	3.58
	Glu234 Cγ	Ser57 Cβ	3.68		Arg202 Cζ	Met99 O	3.96
	Glu234 Cδ	Lys58 N	3.76		Arg202 Cζ	Met99 Cγ	3.95
	Glu234 Cδ	Ser57 Cβ	3.36		Arg202 NH1	Met99 C	3.82
	Glu234 Oε1	Ser57 Cβ	3.79		Arg202 NH1	Met99 Cγ	3.57
	Glu234 Oε2	Ser57 C	3.84		Trp204 Cε2	Met99 C	3.95
	Glu234 Oε2	Lys58 Cα	3.84		Trp204 Cε2	Met99 OXT	3.32
	Glu234 Oε2	Lys58 Cβ	3.50		Trp204 Nε1	Met99 C	3.42
	Glu234 Oε2	Ser57 Cβ	3.36		Trp204 Cζ2	Met99 C	3.80
	Glu234 Oε2	Ser57 Cα	3.75		Trp204 Cζ2	Met99 OXT	3.26
	Leu237 Cβ	Tyr10 Cζ	3.83		Trp204 Cζ2	Met99 Cε	3.77
	Leu237 Cβ	Tyr10 OH	3.75		Trp204 Cη2	Met99 Cε	3.76
	Leu237 Cδ2	Gln8 Cδ	3.66		Val231 Cγ2	Gln8 Cδ	3.58
	Leu237 Cδ2	Gln8 Nε2	3.41		Val231 Cγ2	Gln8 Nε2	3.67
	Leu237 Cδ2	Gln8 Oε1	3.53		Val231 Cγ2	Gln8 Oε1	3.43
	Leu237 Cδ2	Tyr26 Cδ2	3.96		Glu232 Cδ	Ser28 Oγ	3.55
	Pro238 C	Tyr10 OH	3.69		Glu232 Cδ	Tyr26 Cε2	3.73
	Pro238 O	Tyr10 Cζ	3.48		Glu232 Oε1	Tyr26 Cε2	3.79
	Pro238 O	Tyr10 Cε2	3.42		Glu232 Oε1	Ser28 Cβ	3.87
	Pro238 Cγ	Tyr10 OH	3.72		Glu232 Oε2	Tyr26 Cε2	3.45
	Pro238 Cγ	Tyr26 Cδ1	3.82		Glu232 Oε2	Tyr26 Cζ	3.93
	Pro238 Cγ	Tyr26 Cε1	3.59		Glu232 Oε2	Ser28 Cβ	3.86
	Pro238 Cγ	Tyr26 Cζ	3.78		Arg234 Cβ	Gln8 Nε2	3.54
	Pro238 Cδ	Tyr10 OH	3.50		Arg234 Cβ	Tyr10 Cζ	3.98
	Pro238 Cδ	Tyr26 Cδ2	3.79		Arg234 Cβ	Tyr10 OH	3.55
	Pro238 Cδ	Tyr26 Cε2	3.49		Arg234 Cβ	Tyr26 Cδ2	3.82
	Pro238 Cδ	Tyr26 Cε1	3.86		Arg234 Cγ	Gln8 Nε2	3.87
	Pro238 Cδ	Tyr26 Cζ	3.53		Arg234 Cγ	Tyr10 Cε2	3.75
	Pro238 Cδ	Tyr26 OH	3.99		Arg234 Cγ	Tyr10 Cζ	3.65
	Ser239 Cα	Asn24 Nδ2	3.78		Arg234 Cγ	Tyr10 OH	3.68
	Ser239 C	Asn24 Nδ2	3.46		Arg234 Cδ	Tyr10 Cδ1	3.96
	Ser239 C	Arg12 Nε	3.96		Arg234 Cδ	Tyr10 Cε1	3.70
	Ser239 O	Asn24 Cγ	3.80		Arg234 Cδ	Gln8 Cδ	3.37
	Ser239 O	Arg12 Cβ	3.63		Arg234 Cδ	Gln8 Nε2	3.29
	Ser239 O	Arg12 Cγ	3.42		Arg234 Cδ	Gln8 Oε1	3.18
	Ser239 O	Arg12 Cδ	3.70		Arg234 Cδ	Tyr10 Cδ2	3.91
	Ser239 O	Arg12 Cζ	3.80		Arg234 Cδ	Tyr10 Cε2	3.63
	Gly240 Cα	Leu65 Cδ2	3.99		Arg234 Cδ	Tyr10 Cζ	3.52
	Gly240 Cα	Arg12 NH2	3.70		Arg234 Nε	Tyr10 Cγ	3.43
	Gly240 C	Arg12 Cζ	3.94		Arg234 Nε	Tyr10 Cδ1	3.82
	Gly240 C	Arg12 NH2	3.47		Arg234 Nε	Tyr10 Cε1	3.96
	Asp241 Cβ	Arg12 NH1	3.93		Arg234 Nε	Tyr10 Cδ2	3.13
	Asp241 Oδ2	Arg12 Cδ	3.72		Arg234 Nε	Tyr10 Cε2	3.28
	Gln245 Cδ	Ser11 O	3.82		Arg234 Nε	Tyr10 Cζ	3.70
	Gln245 Cδ	Tyr10 Cδ2	3.58		Arg234 Cζ	Tyr10 Cβ	3.56
	Gln245 Cδ	Tyr10 Cε2	3.79		Arg234 Cζ	Tyr10 Cγ	3.33
	Gln245 Nε2	Arg12 Cα	3.91		Arg234 Cζ	Tyr10 Cδ1	3.89
	Gln245 Nε2	Tyr10 Cδ2	3.80		Arg234 Cζ	Gln8 Oε1	3.63
	Gln245 Nε2	Tyr10 Cε2	3.90		Arg234 Cζ	Tyr10 Cδ2	3.40
	Gln245 Nε2	Arg12 C	3.94		Arg234 NH1	Tyr10 Cβ	3.86
	Gln245 Oε1	Tyr10 Cδ2	3.38		Arg234 NH1	Tyr10 Cγ	3.81
	Arg247 NH2	Gln8 Cβ	3.86		Arg234 NH1	Gln8 Cδ	3.63
	(Hydrogen bond / salt bridge)				Arg234 NH2	Tyr10 Cβ	3.31
	Asn12 Nδ2	Phe56 O	3.07 ***		Arg234 NH2	Tyr10 Cγ	3.48
	Asn12 Nδ2	Ser55 Oγ	3.70 *		Arg234 NH2	Tyr10 Cδ2	3.43
	Arg14 NH2	Met54 O	3.30 *		Pro235 C	Tyr10 OH	3.47
	Tyr31 OH	Ser55 Oγ	2.59 ***		Pro235 O	Tyr10 Cε2	3.12
	Tyr31 OH	Tyr63 OH	3.39 *		Pro235 O	Tyr10 Cζ	3.14
	Lys39 Nζ	Asp53 Oδ1	3.49 *		Pro235 Cγ	Leu65 Cδ2	3.68
	Lys39 Nζ	Asp53 Oδ2	2.70 ***		Pro235 Cγ	Tyr10 OH	3.50
	Gln98 Nε2	Trp60 O	3.05 ***		Pro235 Cγ	Tyr26 Cδ1	3.33
	Gln98 Oε1	Trp60 O	3.62 *		Pro235 Cγ	Tyr26 Cε1	3.53
	Asp120 O	His31 Nε2	3.35 *		Pro235 Cδ	Tyr10 OH	3.43
	Gly121 O	Lys3 Nζ	2.98 ***		Pro235 Cδ	Tyr26 Cγ	3.56
	Gly121 O	Asp59 O	3.76 *		Pro235 Cδ	Tyr26 Cδ2	3.9
	Gln122 O	Trp60 Nε1	3.96 *		Pro235 Cδ	Tyr26 Cδ1	3.19
	Asn123 Oδ1	Trp60 Nε1	2.76 ***		Pro235 Cδ	Tyr26 Cε1	3.21
	Arg206 NH1	Ser11 Oγ	3.20 ***		Pro235 Cδ	Tyr26 Cε2	3.92
	Arg206 NH2	Ser11 O	2.83 ***		Pro235 Cδ	Tyr26 Cζ	3.58
	Arg206 NH2	Ser11 Oγ	3.45 *		Ala236 C	Asn24 Nδ2	3.77
	Glu234 Oε2	Lys58 N	2.99 ***		Ala236 O	Arg12 Cδ	3.99
	Pro238 N	Tyr10 OH	3.64 *		Ala236 O	Arg12 Cα	3.66
	Pro238 O	Tyr10 OH	2.68 ***		Ala236 O	Arg12 Cβ	3.57
	Pro238 O	Asn24 Nδ2	3.59 *		Ala236 O	Arg12 Cγ	3.45
	Ser239 O	Asn24 Nδ2	2.91 ***		Ala236 O	Asn24 Cγ	3.83
	Ser239 O	Asn24 Oδ1	3.86 *		Gly237 Cα	Arg12 NH2	3.99
	Ser239 O	Arg12 Nε	2.95 ***		Gly237 C	Arg12 Nε	3.84
	Ser239 O	Arg12 NH2	3.86 *		Gly237 C	Arg12 Cζ	3.81
	Gly240 O	Arg12 NH2	3.50 *		Gly237 C	Arg12 NH2	3.66
	Asp241 N	Arg12 NH2	3.97 *		Gly237 O	Arg12 Cζ	3.67
	Gln245 Nε2	Ser11 O	3.27 ***		Asp238 N	Arg12 Nε	3.98 *
	Gln245 Nε2	Arg12 O	3.38 *		Asp238 Cβ	Arg12 Cδ	3.83
	Gln245 Oε1	Ser11 O	3.54 *		Gln242 Cδ	Tyr10 Cδ2	3.85
	Arg247 NH1	Val9 O	3.91 *		Gln242 Cδ	Tyr10 Cε2	3.94
	Arg247 NH2	Gln8 Oε1	3.32 *		Gln242 Nε2	Arg12 C	3.86
					Gln242 Oε1	Tyr10 Cγ	3.98
					Gln242 Oε1	Tyr10 Cδ2	2.88
					Gln242 Oε1	Tyr10 Cε2	3.16
					(Hydrogen bond / salt bridge)
					Tyr27 OH	Ser55 Oγ	2.97 ***
					Tyr27 OH	Tyr63 OH	3.52 *
					Arg35 Nε	Asp53 Oδ2	3.93 *
					Arg35 NH1	Leu54 O	2.87 ***
					Arg35 NH2	Asp53 Oδ2	3.77 *
					Arg35 NH2	Leu54 O	3.28 ***
					Arg48 Nε	Asp53 Oδ2	3.28 ***
					Arg48 NH2	Asp53 Oδ1	3.52 *
					Arg48 NH2	Asp53 Oδ2	3.79 *
					Gln96 Nε2	Trp60 O	2.92 ***
					Gln96 Oε1	His31 Nε2	2.95 ***
					Gln96 Oε1	Trp60 O	3.55 *
					Glu119 O	Ile1 N	3.11 ***
					Asp122 Oδ1	Trp60 Nε1	2.73 ***
					Thr190 Oγ1	Met99 O	3.00 ***
					His192 Nε2	Asp98 O	2.82 ***
					Arg202 NH1	Met99 O	2.88 ***
					Trp204 Nε1	Met99 O	3.23 ***
					Trp204 Nε1	Met99 OXT	2.95 ***
					Glu232 O	Gln8 Nε2	3.06 ***
					Glu232 Oε1	Ser28 Oγ	2.81 ***
					Glu232 Oε2	Tyr26 OH	3.48 *
					Glu232 Oε2	Ser28 Oγ	3.54 *
					Arg234 Nε	Gln8 Oε1	3.82 *
					Arg234 NH1	Gln8 Oε1	2.63 ***
					Pro235 N	Tyr10 OH	3.59 *
					Pro235 O	Tyr10 OH	2.37 ***
					Ala236 O	Arg12 Nε	3.50 *
					Ala236 O	Asn24 Nδ2	2.98 ***
					Gly237 O	Arg12 NH2	3.29 ***
					Gln242 Nε2	Ser11 O	3.72 *
					Gln242 Nε2	Arg12 O	2.92 ***
	"*" indictaes weak possibility and "***" indicates strong possibility
